# Supplementary material for: Global Mortality from Severe Infectious Diseases Among Adolescents Aged 10–19 Years, 1990–2023: Long-Term Trends and Cause Composition from the Global Burden of Disease 2023 Study
Source: Diseases. 2026 Mar 5;14(3):94. doi: 10.3390/diseases14030094 (PMC13024756; doi:10.3390/diseases14030094)
Supplement: Supplementary file 1 [file diseases-14-00094-s001.zip]

Archive with 1 entries (1 files):
- diseases-4128176-supplementary.pdf
